# Supplementary material for: Cryo-EM of soft-landed β-galactosidase: Gas-phase and native structures are remarkably similar
Source: Sci Adv. 2024 Feb 14;10(7):eadl4628. doi: 10.1126/sciadv.adl4628 (PMC10866560; doi:10.1126/sciadv.adl4628)
Supplement: Supplementary file 2 — Movies S1 to S3 [file sciadv.adl4628_movies_s1_to_s3.zip]

Archive with 3 entries (3 files):
- adl4628_Movie_S1.mp4
- adl4628_Movie_S2.mp4
- adl4628_Movie_S3.mp4
